# Supplementary material for: Exploring Health Systems Within the Context of Social Determinants of Health: A Global Health Case Study
Source: MedEdPORTAL. 2016 Sep 23;12:10457. doi: 10.15766/mep_2374-8265.10457 (PMC6464409; doi:10.15766/mep_2374-8265.10457)
Supplement: Supplementary file 1 — A. Small-Group Case Study - Facilitator.docx B. Small-Group Case Study - Student.docx C. Large-Group Slides.pptx D. Large-Group Facilitator Guide.docx E. Additional Case Details.pdf [file mep-12-10457-s001.zip]

Archive with 6 entries (6 files):
- E. Additional Case Details.pdf
- _Educational Summary Report_10457.pdf
- A. Small-Group Case Study - Facilitator.docx
- B. Small-Group Case Study - Student.docx
- C. Large-Group Slides.pptx
- D. Large-Group Facilitator Guide.docx
